# Supplementary material for: The Secure Anonymised Information Linkage databank Dementia e-cohort (SAIL-DeC)
Source: Int J Popul Data Sci. 2020 Feb 25;5(1):1121. doi: 10.23889/ijpds.v5i1.1121 (PMC7473277; doi:10.23889/ijpds.v5i1.1121)
Supplement: Supplementary Material [file ijpds-05-01-1121-s001.zip]

Archive with 31 entries (31 files):
- RECORD Checklist.docx
- Supplementary Appendix 1.xlsx
- Supplementary Appendix 10.html
- Supplementary Appendix 11.html
- Supplementary Appendix 12.html
- Supplementary Appendix 13.html
- Supplementary Appendix 14.html
- Supplementary Appendix 15.html
- Supplementary Appendix 16.html
- Supplementary Appendix 17.html
- Supplementary Appendix 18.html
- Supplementary Appendix 19.html
- Supplementary Appendix 2.xlsx
- Supplementary Appendix 20.html
- Supplementary Appendix 21.html
- Supplementary Appendix 22.html
- Supplementary Appendix 23.html
- Supplementary Appendix 24.html
- Supplementary Appendix 25.html
- Supplementary Appendix 26.html
- Supplementary Appendix 27.html
- Supplementary Appendix 28.html
- Supplementary Appendix 29.html
- Supplementary Appendix 3.xlsx
- Supplementary Appendix 4.xlsx
- Supplementary Appendix 5.xlsx
- Supplementary Appendix 6.xlsx
- Supplementary Appendix 7.docx
- Supplementary Appendix 8.html
- Supplementary Appendix 9.html
- ijpds-05-01-1121.xml
