# Supplementary material for: The Secure Anonymised Information Linkage databank Dementia e-cohort (SAIL-DeC)
Source: Int J Popul Data Sci. 2020 Feb 25;5(1):1121. doi: 10.23889/ijpds.v5i1.1121 (PMC7473277; doi:10.23889/ijpds.v5i1.1121)
Supplement: Supplementary Material [file ijpds-05-01-1121-s001.zip › Supplementary Appendix 1.xlsx]

## Sheet: data summary
Proportion of total practices/population in Wales that are present in SAIL data
by practice: total practices submitting to QOF 2017/2018 and the proportion of these practices that contribute to SAIL (with events in 2017/18)
by population: total individuals registered at any point between 1/4/17 and 31/3/18 with a 2017/18 QOF practice, and the proportion of these individuals who were registered with a practice that contributes data to SAIL
Coverage by demographics: this is also based on individuals registered with 2017/18 QOF contributors in this year, so coverage of current, not historic population
OVERALL COVERAGE
total practices	425
SAIL practices	327
coverage by practice (%)	76.9412
total population	3287719
SAIL population	2608849
coverage by population (%)	79.3513
Gender	All Welsh practices	SAIL practices
Male	0.499007	0.498625
Female	0.500991	0.501373
Age range	All Welsh practices	SAIL practices
0 to 17	0.201437	0.202226
18 to 64	0.602791	0.605482
65 plus	0.195772	0.192292
WIMD 2011 overall quintile	All Welsh practices	SAIL practices
1 (most deprived)	0.190851	0.20297
2	0.186661	0.185332
3	0.186356	0.187687
4	0.177303	0.161942
5	0.181159	0.186149
NULL	0.077669	0.0759206
