# Supplementary material for: The Secure Anonymised Information Linkage databank Dementia e-cohort (SAIL-DeC)
Source: Int J Popul Data Sci. 2020 Feb 25;5(1):1121. doi: 10.23889/ijpds.v5i1.1121 (PMC7473277; doi:10.23889/ijpds.v5i1.1121)
Supplement: Supplementary Material [file ijpds-05-01-1121-s001.zip › Supplementary Appendix 2.xlsx]

## Sheet: Tables
Table name	Description
COHORT_POPULATION	Demographic information for entire cohort, including start and end dates into cohort and flags for those who have dementia +/- dementia subtype codes in any dataset
AFEVENTS	Atrial fibrillation events
ALCOHOLEVENTS	Alcohol dependence events
ASTHMAEVENTS	Asthma events
CANCEREVENTS	Cancer events
CKDEVENTS	Chronic Kidney Disease (stages III-V) events
COPDEVENTS	Chronic obstructive pulmonary disease events
DEMENTIAEVENTS	Dementia events
DEPRESSIONEVENTS	Depression events
DIABETESEVENTS	Diabetes events
EPILEPSYEVENTS	Epilepsy events
HEARTFAILUREEVENTS	Heart failure events
HYPERTENSIONEVENTS	Hypertension events
HYPOTHYROIDISMEVENTS	Hypothyroidism events
MIEVENTS	Myocardial infarction events
MISUSEEVENTS	Substance misuse events
MNDEVENTS	Motor neurone disease events
OBESITYEVENTS	Obesity events
OSTEOPOROSISEVENTS	Osteoporosis events
PARKINSONEVENTS	Parkinson's disease events
PERIPHERALEVENTS	Peripheral arterial disease events
RHEUMATOIDEVENTS	Rheumatoid arthritis events
SMOKINGEVENTS	Smoking events
STROKEEVENTS	Stroke events

## Sheet: Cohort population
Field name	Field Friendly Name	Field Type	Source Dataset	Description
P_ID	Personal identifier	Integer	PHMR	Personal identifier
BIRTH_DT	Birth month and year	Integer	P	Month and year of birth
DEATH_DT	Date of death	Date	M	Date of death
START_DT	Start date	Date	R	Earliest date of registration with GP
END_DT	End date	Date	R	End of follow-up. Earliest of: date of de-registration with GP or death date
DEM_DT	Dementia diagnosis date	Date	PHM	First appearance of dementia code in any dataset
ALZHEIMER_FLAG	Alzheimer's disease diagnosis flag	Integer	PHM	Presence of Alzheimer's disease subtype code in any dataset
DEMENTIA_FLAG	Dementia diagnosis flag	Integer	PHM	Presence of dementia diagnostic code in any dataset
VASCULAR_FLAG	Vascular dementia diagnosis flag	Integer	PHM	Presence of vascular dementia subtype code in any dataset
FTD_FLAG	Frontotemporal dementia diagnosis flag	Integer	PHM	Presence of frontotemporal dementia subtype code in any dataset
DLB_FLAG	Dementia with Lewy Bodies diagnosis flag	Integer	PHM	Presence of Dementia with Lewy Bodies subtype code in any dataset
SEX	Sex	Integer	P	Sex (Male = 1, Female = 2)
AGE_60_DT	Date aged 60 years	Date	P	Date when participant is aged 60 years
WIMD_2011_QUINTILE	Welsh Index of Multiple Deprivation Quintile	Integer	D	Welsh Index of Multiple Deprivation Quintile at age 60 (1 - most deprived, 5 - least deprived)
Key
P - Primary care (Welsh Longitudinal General Practice dataset [WLGP])
M - Mortality (Annual District Death Extract [ADDE])
H - Hospital admissions (Patient Episode Database for Wales [PEDW])
R - Primary care registration table (WLGP_CLEANED_GP_REG_BY_PRAC_20170314)
D - Welsh Demographic Service Dataset (WDSD)

## Sheet: Dementia events
Field name	Field Friendly Name	Field Type	Source Dataset	Description
P_ID	Personal identifier	Integer	PHMR	Personal identifier
EVENT_DT	Dementia event date	Date	PHM	Date of dementia event (any dementia code in any dataset). For hospital admissions = date of admission. Mortality data = date of death. Primary care: date the dementia event occurred
EVENT	Source of diagnostic code	Character	PHM	Source dataset of dementia code
DIAG	Dementia diagnostic code	Character	PHM	ICD-9, ICD-10 or Read version 2 dementia code
SUBTYPE	Dementia subtype	Character	PHM	Dementia subtype to which diagnostic code refers
Key
P - Primary care (Welsh Longitudinal General Practice dataset [WLGP])
M - Mortality (Annual District Death Extract [ADDE])
H - Hospital admissions (Patient Episode Database for Wales [PEDW])
R - Primary care registration table (WLGP_CLEANED_GP_REG_BY_PRAC_20170314)

## Sheet: Event tables
Field name	Field Friendly Name	Field Type	Source Dataset	Description
P_ID	Personal identifier	Integer	PHMR	Personal identifier
EVENT_DT	Event date	Date	PHM	Date of event. For hospital admissions = date of admission. Mortality data = date of death. Primary care: date the dementia event occurred
EVENT	Source of diagnostic code	Character	PHM	Source dataset of event code
DIAG	Event code	Character	PHM	ICD-9, ICD-10 or Read version 2 event code
Key
P - Primary care (Welsh Longitudinal General Practice dataset [WLGP])
M - Mortality (Annual District Death Extract [ADDE])
H - Hospital admissions (Patient Episode Database for Wales [PEDW])
R - Primary care registration table (WLGP_CLEANED_GP_REG_BY_PRAC_20170314)
