# Supplementary material for: The Secure Anonymised Information Linkage databank Dementia e-cohort (SAIL-DeC)
Source: Int J Popul Data Sci. 2020 Feb 25;5(1):1121. doi: 10.23889/ijpds.v5i1.1121 (PMC7473277; doi:10.23889/ijpds.v5i1.1121)
Supplement: Supplementary Material [file ijpds-05-01-1121-s001.zip › Supplementary Appendix 3.xlsx]

## Sheet: All-cause dementia Read V2
Code	Description
1461	H/O: dementia
38C13	Assessment of psychotic and behavioural symptoms of dementia
3AE3.	GDS level 4 - moderate cognitive decline
3AE4.	GDS level 5 - moderately severe cognitive decline
3AE5.	GDS level 6 - severe cognitive decline
3AE6.	GDS level 7 - very severe cognitive decline
66h..	Dementia monitoring
6AB..	Dementia annual review
8BM02	Dementia medication review
8CMe0	Dementia advance care plan
8CMG2	Review of dementia advance care plan
8CMZ	Dementia care plan
8CMZ0	Dementia care plan agreed
8CMZ1	Dementia care plan reviewed
8CMZ2	Dementia care plan declined
8CMZ3	Dementia care plan review declined
8CSA.	Dementia advance care plan agreed
8Hla.	Referral to dementia care advisor
8IAe2	Dementia advance care plan review declined
9hD..	Exception reporting: dementia quality indicators
9hD0.	Excepted from dementia quality indicators: patient unsuitable
9hD1.	Excepted from dementia quality indicators: informed dissent
9Ou..	Dementia monitoring administration
9Ou1.	Dementia monitoring first letter
9Ou2.	Dementia monitoring second letter
9Ou3.	Dementia monitoring third letter
9Ou4.	Dementia monitoring verbal invite
9Ou5.	Dementia monitoring telephone invite
A411.	Jakob-Creutzfeldt disease
A4110	Sporadic Creutzfeldt-Jakob disease
E00..	Senile and presenile organic psychotic condition
E000.	Uncomplicated senile dementia
E001.	Pre-senile dementia
E0010	Uncomplicated pre-senile dementia
E0011	Pre-senile dementia with delirium
E0012	Pre-senile dementia with paranoia
E0013	Pre-senile dementia with depression
E001z	Pre-senile dementia NOS
E002.	Senile dementia with depressive or paranoid features
E0020	Senile dementia with paranoia
E0021	Senile dementia with depression
E002z	Senile dementia with depressive or paranoid features NOS
E003.	Senile dementia with delirium
E004.	Multi-infarct dementia
E0040	Uncomplicated arteriosclerotic dementia
E0041	Arteriosclerotic dementia with delirium
E0042	Arteriosclerotic dementia with paranoia
E0043	Arteriosclerotic dementia with depression
E004z	Arteriosclerotic dementia NOS
E012	Alcoholic dementia, NOS
E02y1	Drug induced dementia
E041.	Dementia in conditions EC
Eu00.	[X] Dementia in Alzheimer's disease
Eu000	[X]Dementia in Alzheimer's disease with early onset
Eu00011	[X]Pre-senile dementia, Alzheimer's type
Eu00012	[X]Primary degenerative dementia, Alzheimer's type, pre-senile onset
Eu00013	Dementia in Alzheimer's disease - type 2
Eu001	[X]Dementia in Alzheimer's disease with late onset
Eu00111	Dementia in Alzheimer's disease - type 1
Eu00112	[X]Senile dementia, Alzheimer's type
Eu00113	[X]Primary degenerative dementia of Alzheimer's type, senile onset
Eu002	[X]Dementia in Alzheimer's disease, atypical or mixed type
Eu00z	[X]Dementia in Alzheimer's disease, unspecified
Eu00z11	[X] Alzheimer's dementia unspecified
Eu01.	[X]Vascular dementia
Eu01.11	[X] Arteriosclerotic dementia
Eu010	[X]Vascular dementia of acute onset
Eu011	[X]Multi-infarct dementia
Eu01111	[X]Predominantly cortical dementia
Eu012	[X]Sub-cortical vascular dementia
Eu013	[X]Mixed cortical and sub-cortical vascular dementia
Eu01y	[X]Other vascular dementia
Eu01z	[X]Vascular dementia, unspecified
Eu02.	[X] Dementia in other diseases classified elsewhere
Eu020	[X] Dementia in Picks disease
Eu021	[X] Dementia in Creutzfeldt-Jacob disease
Eu022	[X] Dementia in Huntington’s disease
Eu023	[X] Dementia in Parkinson’s disease
Eu024	[X] Dementia in HIV disease
Eu025	[X] Lewy body dementia
Eu02y	[X]Dementia in other specified diseases classified elsewhere
Eu02z	[X] Unspecified dementia
Eu02z11	[X] Presenile dementia NOS
Eu02z13	[X] Primary degenerative dementia NOS
Eu02z14	[X] Senile dementia NOS
Eu02z16	[X] Senile dementia, depressed or paranoid type
Eu041	[X] Delirium superimposed on dementia
Eu106	[X]Mental and behavioural disorders due to use of alcohol: amnesic syndrome
Eu10711	Alcoholic dementia
F110.	Alzheimer’s disease
F1100	Alzheimer’s disease with early onset
F1101	Alzheimer’s disease with late onset
F111.	Pick's disease
F112.	Senile degeneration of brain
F116.	Lewy body disease
F118.	Frontotemporal degeneration
F11x2	Cerebral degeneration due to cerebrovascular disease
F11x7	Cerebral degeneration due to Jacob-Creutzfeldt disease
F11x9	Cerebral degeneration due to Parkinson’s disease
F11y2	Corticobasal degeneration
F21y2	Binswanger's disease
Fyu3000	[X] Other Alzheimer's disease

## Sheet: All-cause dementia ICD10
Code	Description
A81.0	Sporadic Creutzfeldt-Jakob disease
F00	Dementia in Alzheimer's disease
F00.0	Dementia in Alzheimer's disease with early onset
F00.1	Dementia in Alzheimer's disease with late onset
F00.2	Dementia in Alzheimer's disease, atypical or mixed type
F00.9	Dementia in Alzheimer's disease, unspecified
F01	Vascular dementia
F01.0	Vascular dementia of acute onset
F01.1	Multi-infarct dementia
F01.2	Subcortical vascular dementia
F01.3	Mixed cortical and sub-cortical vascular dementia
F01.8	Other vascular dementia
F01.9	Vascular dementia, unspecified
F02	Dementia in other diseases classified elsewhere
F02.0	Dementia in Picks disease
F02.1	Dementia in Creutzfeldt-Jacob disease
F02.2	Dementia in Huntington’s disease
F02.3	Dementia in Parkinson’s disease
F02.4	Dementia in HIV disease
F02.8	Dementia in other specified diseases classified elsewhere
F03	Unspecified dementia
F05.1	Delirium superimposed on dementia
F10.6	Mental and behavioural disorders due to use of alcohol - amnesic syndrome
G30	Alzheimer’s disease
G30.0	Alzheimer’s disease with early onset
G30.1	Alzheimer’s disease with late onset
G30.8	Other Alzheimer's disease
G30.9	Alzheimer's disease unspecified
G31.0	Circumscribed brain atrophy
G31.1	Senile degeneration of brain
G31.8	Other specified degenerative diseases of nervous system
I67.3	Binswanger's disease

## Sheet: All-cause dementia ICD9
code	description
290	Dementias
2900	Senile dementia, uncomplicated
2901	Presenile dementia
2092	Senile dementia with delusional or depressive features
2903	Senile dementia with delirium
2904	Arteriosclerotic dementia
2908	Other specified senile psychotic conditions
2909	Unspecified senile psychotic condition
3310	Alzheimer's disease
3311	Pick's disease
461	Jakob-Creutzfeldt disease
2911	Korsakov's psychosis, alcoholic
3312	Senile degeneration of the brain

## Sheet: Alzheimer's disease Read V2
code	description
Eu00.	[X] Dementia in Alzheimer's disease
Eu000	[X]Dementia in Alzheimer's disease with early onset
Eu001	[X]Dementia in Alzheimer's disease with late onset
Eu002	[X]Dementia in Alzheimer's disease, atypical or mixed type
Eu00z	[X]Dementia in Alzheimer's disease, unspecified
F110.	Alzheimerís disease
F1100	Alzheimerís disease with early onset
F1101	Alzheimerís disease with late onset
F112.	Senile degeneration of brain
Fyu30	[X] Other Alzheimer's disease

## Sheet: Alzheimer's disease ICD10
code	description
F00	Dementia in Alzheimer's disease
F00.0	Dementia in Alzheimer's disease with early onset
F00.1	Dementia in Alzheimer's disease with late onset
F00.2	Dementia in Alzheimer's disease, atypical or mixed type
F00.9	Dementia in Alzheimer's disease, unspecified
G30	Alzheimerís disease
G30.0	Alzheimerís disease with early onset
G30.1	Alzheimerís disease with late onset
G30.8	Other Alzheimer's disease
G30.9	Alzheimer's disease unspecified

## Sheet: Alzheimer's disease ICD9
code	description
3310	Alzheimer's disease

## Sheet: Vascular dementia Read V2
Multi-infarct dementia	E004.
Uncomplicated arteriosclerotic dementia	E0040
Arteriosclerotic dementia with delirium	E0041
Arteriosclerotic dementia with paranoia	E0042
Arteriosclerotic dementia with depression	E0043
Arteriosclerotic dementia NOS	E004z
[X]Vascular dementia	Eu01.
[X] Arteriosclerotic dementia	Eu01.11
[X]Vascular dementia of acute onset	Eu010
[X]Multi-infarct dementia	Eu011
[X]Other vascular dementia	Eu01y
[X]Vascular dementia, unspecified	Eu01z
Cerebral degeneration due to cerebrovascular disease	F11x2
Binswanger's disease	F21y2

## Sheet: Vascular dementia ICD10
code	description
F01	Vascular dementia
F01.0	Vascular dementia of acute onset
F01.1	Multi-infarct dementia
F01.2	Subcortical vascular dementia
F01.3	Mixed cortical and sub-cortical vascular dementia
F01.8	Other vascular dementia
F01.9	Vascular dementia, unspecified
I67.3	Binswanger's disease

## Sheet: Vascular dementia ICD9
code	description
2904	Arteriosclerotic dementia

## Sheet: DLB Read V2
code	description
Eu025	[X] Lewy body dementia
F116.	Lewy body disease

[truncated: 3 more sheets: FTD Read V2, FTD ICD10, FTD ICD9]
