# Supplementary material for: The Secure Anonymised Information Linkage databank Dementia e-cohort (SAIL-DeC)
Source: Int J Popul Data Sci. 2020 Feb 25;5(1):1121. doi: 10.23889/ijpds.v5i1.1121 (PMC7473277; doi:10.23889/ijpds.v5i1.1121)
Supplement: Supplementary Material [file ijpds-05-01-1121-s001.zip › Supplementary Appendix 4.xlsx]

## Sheet: BMI_obesity
code	description
2780	Obesity

## Sheet: Hypertension
code	description
401	Essential hypertension
4010	Malignant essential hypertension
4011	Benign essential hypertension
4019	Essential hypertension not specificed
402	Hypertensive heart disease
4020	Malignant hypertensive heart disease
4021	Benign hypertensive heart disease
4029	Hypertensive heart disease not specified
405	Secondary hypertension
4050	Secondary hypertension: specified as malignant
4051	Secondary hypertension: Specified as bengin
4059	Secondary hypertension: Not specified as malginant or benign

## Sheet: Alcohol dependence
code	description
303	Alcohol dependence syndrome
291	Alcohol-induced mental disorders
2910	Delirium tremens
2911	Korsakov's psychosis, alcoholic
2912	Other alcoholic dementia
2913	Other alcoholic hallucinosis
2914	Pathological drunkenness
2915	Alcoholic jealousy
2918	Other specified alcohol-induced mental disorder
2919	Unspecified alcohol-induced mental disorder
4255	Alcoholic cardiomyopathy
5710	Alcoholic fatty liver

## Sheet: Substance misuse
code	description
2920	Drug induced mental disorders: drug withdrawal syndrome
2929	Drug induced mental disorders: unspecified
2940	Korsakov's psychosis or syndrome (nonalcoholic)
3040	Opiod type dependence
3041	Sedative, hypnotic or anxiolytic dependence
3042	Cocaine dependence
3043	Cannabis dependence
3044	Amphetamine and other psychostimulant dependence
3045	Hallucinogen dependence
3046	Other specified drug dependence
3047	Combinations of opioid type drug with any other drug dependence
3048	Combinations of drug dependence excluding opioid type drug
3049	Unspecified drug dependence

## Sheet: Heart failure
code	description
428	Heart failure
4280	Congestive heart failure
4281	Left heart failure
4282	Systolic heart failure
4283	Diastolic heart failure
4284	Combined systolic and diastolic heart failure
4289	Heart failure, unspecified

## Sheet: Stroke
code	description
430	Subarachnoid haemorrhage
431	Intracerebral haemorrhage
4340	Cerebral thrombosis
4341	Cerebral embolism
4349	Cerebral artery occlusion unspecified
436	Acute, but ill-defined, cerebrovascular disease
433	Occlusion and stenosis of precerebral arteries
4330	Occlusion and stenosis of basilar artery
4331	Occlusion and stenosis of carotid artery
4332	Occlusion and stenosis of vertebral artery
4333	Occlusion and stenosis of multiple and bilateral precerebral arteries
4338	Occlusion and stenosis of other prespecified precerebral artery
4339	Occlusion and stenosis of unspecified precerebral artery

## Sheet: COPD
code	description
492	Emphysema
4920	Emphysematous bleb
4928	Other emphysema
4912	Obstructive chronic bronchitis

## Sheet: Asthma
code	description
493	Asthma
4930	Extrinsic asthma
4931	Intrinsic asthma
4932	Chronic obstructive asthma
4939	Asthma, unspecified

## Sheet: Parkinson's disease
code	description
3320	Paralysis agitans

## Sheet: MND
code	description
3351	Spinal muscular atrophy
3352	Motor neurone disease

[truncated: 11 more sheets: MI, Diabetes, Atrial fibrillation, Peripheral arterial disease, Rheumatoid arthritis, Depression, Osteoporosis, Hypothyroidism, Cancer, Epilepsy, Chronic kidney disease]
