# Supplementary material for: The Secure Anonymised Information Linkage databank Dementia e-cohort (SAIL-DeC)
Source: Int J Popul Data Sci. 2020 Feb 25;5(1):1121. doi: 10.23889/ijpds.v5i1.1121 (PMC7473277; doi:10.23889/ijpds.v5i1.1121)
Supplement: Supplementary Material [file ijpds-05-01-1121-s001.zip › Supplementary Appendix 5.xlsx]

## Sheet: BMI_obesity
code	description
E66	Obesity
E66.0	Obesity due to excess calories
E66.1	Drug-induced obesity
E66.2	Extreme obesity with alveolara hypoventilation
E66.8	Other obesity
E66.9	Obesity, unspecified

## Sheet: Hypertension
code	description
I10	Essential (primary) hypertension
I11	Hypertensive heart disease
I11.0	Hypertensive heart disease with (congestive) heart failure
I11.9	Hypertensive heart disease without (congestive) heart failure
I13	Hypertensive heart and renal disease
I13.0	Hypertensive heart and renal disease with (congestive) heart failure
I13.1	Hypertensive heart and renal disease with renal failure
I13.2	Hypertensive heart and renal disease with both (congestive) heart failure and renal failure
I13.9	Hypertensive heart and renal disease, unspecified
I15	Secondary hypertension
I15.0	Renovascular hypertension
I15.1	Hypertension secondary to other renal disorders
I15.2	Hypertension secondary to endocrine disorders
I15.8	Other secondary hypertension
I15.9	Secondary hypertension, unspecified

## Sheet: Alcohol dependence
code	description
F10.1	Mental and behavioural disorders due to use of alcohol, harmful use
F10.2	Mental and behavioural disorders due to use of alcohol, dependence syndrome
F10.3	Mental and behavioural disorders due to use of alcohol, withdrawal state
F10.4	Mental and behavioural disorders due to use of alcohol, withdrawal state with delirium
F10.5	Mental and behavioural disorders due to use of alcohol, psychotic disorder
F10.6	Mental and behavioural disorders due to use of alcohol, amnesic syndrome
F10.7	Mental and behavioural disorders due to use of alcohol, residual and late-onset psychotic disorder
F10.8	Mental and behavioural disorders due to use of alcohol, other mental and behavioural disorders
F10.9	Mental and behavioural disorders due to use of alcohol, unspecified mental and behavioural disorder
E24.4	Alcohol-induced pseudo-Cushing syndrome
G31.2	Degeneration of nervous system due to alcohol
G26.1	Alcoholic polyneuropathy
G72.1	Alcoholic myopathy
I42.6	Alcoholic cardiomyopathy
K70	Alcoholic liver disease
K70.0	Alcoholic fatty liver
K70.1	Alcoholic hepatitis
K70.2	Alcoholic fibrosis and sclerosis of liver
K70.3	Alcoholic cirrhosis of liver
K70.4	Alcoholic hepatic failure
K70.9	Alcoholic liver disease, unspecified
K85.2	Alcohol-induced acute pancreatitis
K86.0	Alcohol-induced chronic pancreatitis

## Sheet: Substance misuse
code	description
F11	Mental and behavioural disorders due to use of opioids
F11.0	Mental and behavioural disorders due to use of opioids, acute intoxication
F11.1	Mental and behavioural disorders due to use of opioids, harmful use
F11.2	Mental and behavioural disorders due to use of opioids, dependence syndrome
F11.3	Mental and behavioural disorders due to use of opioids, withdrawal state
F11.4	Mental and behavioural disorders due to use of opioids, withdrawal state with delirium
F11.5	Mental and behavioural disorders due to use of opioids, psychotic disorder
F11.6	Mental and behavioural disorders due to use of opioids, amnesic syndrome
F11.7	Mental and behavioural disorders due to use of opioids, residual and late-onset psychotic disorder
F11.8	Mental and behavioural disorders due to use of opioids, other mental and behavioural disorders
F11.9	Mental and behavioural disorders due to use of opioids, unspecified mental and behavioural disorder
F12	Mental and behavioural disorders due to use of cannabinoids
F12.0	Mental and behavioural disorders due to use of cannabinoids, acute intoxication
F12.1	Mental and behavioural disorders due to use of cannabinoids, harmful use
F12.2	Mental and behavioural disorders due to use of cannabinoids, dependence syndrome
F12.3	Mental and behavioural disorders due to use of cannabinoids, withdrawal state
F12.4	Mental and behavioural disorders due to use of cannabinoids, withdrawal state with delirium
F12.5	Mental and behavioural disorders due to use of cannabinoids, psychotic disorder
F12.6	Mental and behavioural disorders due to use of cannabinoids, amnesic syndrome
F12.7	Mental and behavioural disorders due to use of cannabinoids, residual and late-onset psychotic disorder
F12.8	Mental and behavioural disorders due to use of cannabinoids, other mental and behavioural disorders
F12.9	Mental and behavioural disorders due to use of cannabinoids, unspecified mental and behavioural disorder
F13	Mental and behavioural disorders due to use of sedatives or hypnotics
F13.0	Mental and behavioural disorders due to use of sedatives or hypnotics, acute intoxication
F13.1	Mental and behavioural disorders due to use of sedatives or hypnotics, harmful use
F13.2	Mental and behavioural disorders due to use of sedatives or hypnotics, dependence syndrome
F13.3	Mental and behavioural disorders due to use of sedatives or hypnotics, withdrawal state
F13.4	Mental and behavioural disorders due to use of sedatives or hypnotics, withdrawal state with delirium
F13.5	Mental and behavioural disorders due to use of sedatives or hypnotics, psychotic disorder
F13.6	Mental and behavioural disorders due to use of sedatives or hypnotics, amnesic syndrome
F13.7	Mental and behavioural disorders due to use of sedatives or hypnotics, residual and late-onset psychotic disorder
F13.8	Mental and behavioural disorders due to use of sedatives or hypnotics, other mental and behavioural disorders
F13.9	Mental and behavioural disorders due to use of sedatives or hypnotics, unspecified mental and behavioural disorder
F14	Mental and behavioural disorders due to use of cocaine
F14.0	Mental and behavioural disorders due to use of cocaine, acute intoxication
F14.1	Mental and behavioural disorders due to use of cocaine, harmful use
F14.2	Mental and behavioural disorders due to use of cocaine, dependence syndrome
F14.3	Mental and behavioural disorders due to use of cocaine, withdrawal state
F14.4	Mental and behavioural disorders due to use of cocaine, withdrawal state with delirium
F14.5	Mental and behavioural disorders due to use of cocaine, psychotic disorder
F14.6	Mental and behavioural disorders due to use of cocaine, amnesic syndrome
F14.7	Mental and behavioural disorders due to use of cocaine, residual and late-onset psychotic disorder
F14.8	Mental and behavioural disorders due to use of cocaine, other mental and behavioural disorders
F14.9	Mental and behavioural disorders due to use of cocaine, unspecified mental and behavioural disorder
F16	Mental and behavioural disorders due to use of hallucinogens
F16.0	Mental and behavioural disorders due to use of hallucinogens, acute intoxication
F16.1	Mental and behavioural disorders due to use of hallucinogens, harmful use
F16.2	Mental and behavioural disorders due to use of hallucinogens, dependence syndrome
F16.3	Mental and behavioural disorders due to use of hallucinogens, withdrawal state
F16.4	Mental and behavioural disorders due to use of hallucinogens, withdrawal state with delirium
F16.5	Mental and behavioural disorders due to use of hallucinogens, psychotic disorder
F16.6	Mental and behavioural disorders due to use of hallucinogens, amnesic syndrome
F16.7	Mental and behavioural disorders due to use of hallucinogens, residual and late-onset psychotic disorder
F16.8	Mental and behavioural disorders due to use of hallucinogens, other mental and behavioural disorders
F16.9	Mental and behavioural disorders due to use of hallucinogens, unspecified mental and behavioural disorder
F18	Mental and behavioural disorders due to use of volatile solvents
F18.0	Mental and behavioural disorders due to use of volatile solvents, acute intoxication
F18.1	Mental and behavioural disorders due to use of volatile solvents, harmful use
F18.2	Mental and behavioural disorders due to use of volatile solvents, dependence syndrome
F18.3	Mental and behavioural disorders due to use of volatile solvents, withdrawal state
F18.4	Mental and behavioural disorders due to use of volatile solvents, withdrawal state with delirium
F18.5	Mental and behavioural disorders due to use of volatile solvents, psychotic disorder
F18.6	Mental and behavioural disorders due to use of volatile solvents, amnesic syndrome
F18.7	Mental and behavioural disorders due to use of volatile solvents, residual and late-onset psychotic disorder
F18.8	Mental and behavioural disorders due to use of volatile solvents, other mental and behavioural disorders
F18.9	Mental and behavioural disorders due to use of volatile solvents, unspecified mental and behavioural disorder
F19	Mental and behavioural disorders due to multiple drug use and use of other psychoactive substances
F19.0	Mental and behavioural disorders due to multiple drug use and use of other psychoactive substances, acute intoxication
F19.1	Mental and behavioural disorders due to multiple drug use and use of other psychoactive substances, harmful use
F19.2	Mental and behavioural disorders due to multiple drug use and use of other psychoactive substances, dependence syndrome
F19.3	Mental and behavioural disorders due to multiple drug use and use of other psychoactive substances, withdrawal state
F19.4	Mental and behavioural disorders due to multiple drug use and use of other psychoactive substances, withdrawal state with delirium
F19.5	Mental and behavioural disorders due to multiple drug use and use of other psychoactive substances, psychotic disorder
F19.6	Mental and behavioural disorders due to multiple drug use and use of other psychoactive substances, amnesic syndrome
F19.7	Mental and behavioural disorders due to multiple drug use and use of other psychoactive substances, residual and late-onset psychotic disorder
F19.8	Mental and behavioural disorders due to multiple drug use and use of other psychoactive substances, other mental and behavioural disorders
F19.9	Mental and behavioural disorders due to multiple drug use and use of other psychoactive substances, unspecified mental and behavioural disorder
T40	Poisoning by narcotics and psychodysleptics [hallucinogens]
T40.0	Opium
T40.1	Heroin
T40.2	Other opioids
T40.3	Methadone
T40.4	Other synthetic narcotics
T40.5	Cocaine
T40.6	Other and unspecified narcotics
T40.7	Cannabis (derivatives)
T40.8	Lysergide [LSD]
T40.9	Other and unspecified psychodysleptics
X42	Accidental poisoning by and exposure to narcotics and psychodysleptics [hallucinogens], not elsewhere classified
X62	Intentional self-poisoning by and exposure to narcotics and psychodysleptics [hallucinogens], not elsewhere classified

## Sheet: Heart failure
code	description
I50	Heart failure
I50.0	Congestive heart failure
I50.1	Left ventricular failure
I150.9	Heart failure, unspecified
I11.0	Hypertensive heart disease with (congestive) heart failure
I13.0	Hypertensive heart and renal disease with (congestive) heart failure
I13.2	Hypertensive heart and renal disease with both (congestive) heart failure and renal failure

## Sheet: Ischaemic stroke
code	description
I63	Cerebral infarction
I63.0	Cerebral infarction due to thrombosis of precerebral arteries
I63.1	Cerebral infarction due to embolism of precerebral arteries
I63.2	Cerebral infarction due to unspecified occlusion or stenosis of precerebral arteries
I63.3	Cerebral infarction due to thrombosis of cerebral arteries
I63.4	Cerebral infarction due to embolism of cerebral arteries
I63.5	Cerebral infarction due to unspecified occlusion or stenosis of cerebral arteries
I63.6	Cerebral infarction due to cerebral venous thrombosis, nonpyogenic
I63.8	Other cerebral infarction
I63.9	Cerebral infarction, unspecified

## Sheet: Atrial fibrillation
code	description
I48	Atrial fibrillation and flutter

## Sheet: MND
code	description
G12.2	Motor Neurone Disease

## Sheet: Peripheral arterial disease
code	description
I73.9	Peripheral vascular disease, unspecified

## Sheet: Parkinson's disease
code	description
G20	Parkinson disease

[truncated: 7 more sheets: Rheumatoid arthritis, Depression, Osteoporosis, Hypothyroidism, Cancer, Epilepsy, Chronic kidney disease]
