# Supplementary material for: The Secure Anonymised Information Linkage databank Dementia e-cohort (SAIL-DeC)
Source: Int J Popul Data Sci. 2020 Feb 25;5(1):1121. doi: 10.23889/ijpds.v5i1.1121 (PMC7473277; doi:10.23889/ijpds.v5i1.1121)
Supplement: Supplementary Material [file ijpds-05-01-1121-s001.zip › Supplementary Appendix 6.xlsx]

## Sheet: Ever smoker
137..	Tobacco consumption
1372.	Trivial smoker - < 1 cig/day
1373.	Light smoker - 1-9 cigs/day
1374.	Moderate smoker - 10-19 cigs/d
1375.	Heavy smoker - 20-39 cigs/day
1376.	Very heavy smoker - 40+cigs/d
1377.	Ex-trivial smoker (<1/day)
1378.	Ex-light smoker (1-9/day)
1379.	Ex-moderate smoker (10-19/day)
137a.	Pipe tobacco consumption
137A.	Ex-heavy smoker (20-39/day)
137b.	Ready to stop smoking
137B.	Ex-very heavy smoker (40+/day)
137c.	Thinking about stopping smoking
137C.	Keeps trying to stop smoking
137d.	Not interested in stopping smoking
137e.	Smoking restarted
137f.	Reason for restarting smoking
137F.	Ex-smoker - amount unknown
137G.	Trying to give up smoking
137g.	Cigarette pack-years
137h.	Minutes from waking to first tobacco consumption
137H.	Pipe smoker
137J.	Cigar smoker
137j.	Ex-cigarette smoker
137K.	Stopped smoking
137K0	Recently stopped smoking
137l.	Ex roll-up cigarette smoker
137m.	Failed attempt to stop smoking
137M.	Rolls own cigarettes
137N.	Ex pipe smoker
137o.	Waterpipe tobacco consumption
137O.	Ex cigar smoker
137P.	Cigarette smoker
137Q.	Smoking started
137R.	Current smoker
137S.	Ex smoker
137T.	Date ceased smoking
137V.	Smoking reduced
137X.	Cigarette consumption
137Y.	Cigar consumption
137Z.	Tobacco consumption NOS
13cA.	Smokes drugs
13p..	Smoking cessation milestones
13p0.	Negotiated date for cessation of smoking
67H1.	Lifestyle advice regarding smoking
745H.	Smoking cessation therapy
745H0	Nicotine replacement therapy using nicotine patches
745H1	Nicotine replacement therapy using nicotine gum
745H2	Nicotine replacement therapy using nicotine inhalator
745H3	Nicotine replacement therapy using nicotine lozenges
8B2B.	Nicotine replacement therapy
8B3f.	Nicotine replacement therapy provided free
8B3Y.	Over the counter nicotine replacement therapy
8BP3.	Nicotine replacement therapy provided by community pharmacis					Combines 'current' and 'ex' smoker categories
8CAg.	Smoking cessation advice provided by community pharmacist
8CAL.	Smoking cessation advice					Source
8H7i.	Referral to smoking cessation advisor					https://clinicalcodes.rss.mhs.man.ac.uk/medcodes/article/25/
8HTK.	Referral to stop-smoking clinic					Examining variations in prescribing safety in UK general practice: a cross-sectional study using the Clinical Practice Research Datalink. BMJ, doi: 10.1136/bmj.h5501
8I2I.	Nicotine replacement therapy contraindicated					and
8I39.	Nicotine replacement therapy refused					https://clinicalcodes.rss.mhs.man.ac.uk/medcodes/article/47/
9hG..	Exception reporting: smoking quality indicators					Sodium channel-inhibiting drugs and cancer survival: protocol for a cohort study using the CPRD primary care database. BMJ Open,
9hG0.	Excepted from smoking quality indicators: Patient unsuitable					and
9hG1.	Excepted from smoking quality indicators: Informed dissent					https://clinicalcodes.rss.mhs.man.ac.uk/medcodes/article/24/
9N2k.	Seen by smoking cessation advisor					Can analyses of electronic patient records be independently and externally validated? Study 2: the Effect of Beta-Adrenoceptor Blocker Therapy on Cancer Survival; a Retrospective Cohort Study. BMJ Open, doi: 10.1136/bmjopen-2014-007299
9N4M.	DNA - Did not attend smoking cessation clinic					and
9OO..	Anti-smoking monitoring admin.					Manually going through read code lists where description contains 'smok', 'nicot' etc
9OO1.	Attends stop smoking monitor.
9OO2.	Refuses stop smoking monitor
9OO3.	Stop smoking monitor default
9OO4.	Stop smoking monitor 1st lettr
9OO5.	Stop smoking monitor 2nd lettr
9OO6.	Stop smoking monitor 3rd lettr
9OO7.	Stop smoking monitor verb.inv.
9OO8.	Stop smoking monitor phone inv
9OO9.	Stop smoking monitoring delete
9OOA.	Stop smoking monitor.chck done
9OOZ.	Stop smoking monitor admin.NOS
code	description
H3101	Smokers' cough
13p1.	Smoking status at 4 weeks
13p2.	Smoking status between 4 and 52 weeks
13p3.	Smoking status at 52 weeks
13p4.	Smoking free weeks
13p5.	Smoking cessation programme start date
13p50	Practice based smoking cessation programme start date
13p7.	Smoking status at 12 weeks
13p8.	Lost to smoking cessation follow-up
38DH.	Fagerstrom test for nicotine dependence
67H6.	Brief intervention for smoking cessation
745H.	Smoking cessation therapy
745H4	Smoking cessation drug therapy
745Hy	Other specified smoking cessation therapy
745Hz	Smoking cessation therapy NOS
8B2B0	Issue of nicotine replacement therapy voucher
8B31G	Varenicline smoking cessation therapy offered
8CdB.	Stop smoking service opportunity signposted
8HBM.	Stop smoking face to face follow-up
8HBP.	Smoking cessation 12 week follow-up
8HkQ.	Referral to NHS stop smoking service
8IAj.	Smoking cessation advice declined
8IEK.	Smoking cessation programme declined
8IEM.	Smoking cessation drug therapy declined
8IEM0	Varenicline smoking cessation therapy declined
8IEo.	Referral to smoking cessation service declined
8T08.	Referral to smoking cessation service
9kc..	Smoking cessation - enhanced services administration
9kc0.	Smoking cessation monitoring template completed - enhanced services administration
9kc0.	Smoking cessation monitoring template completed - enhanced services administration
9kf1.	Referred for chronic obstructive pulmonary disease structured smoking assessment - enhanced services administration
9kf2.	Chronic obstructive pulmonary disease structured smoking assessment declined - enhanced services administration
9km..	Ex-smoker annual review - enhanced services administration
9km..	Ex-smoker annual review - enhanced services administration
9ko..	Current smoker annual review - enhanced services administration
9ko..	Current smoker annual review - enhanced services administration
9Ndf.	Consent given for follow-up by smoking cessation team
9Ndg.	Declined consent for follow-up by smoking cessation team
9NdV.	Consent given for follow-up evaluation after smoking cessation intervention
9NdW.	Consent given for smoking cessation data sharing
9NdY.	Declined consent for follow-up evaluation after smoking cessation intervention
9NdZ.	Declined consent for smoking cessation data sharing
9NS02	Referral for smoking cessation service offered
9OOB.	Stop smoking invitation short message service text message
9OOB0	Stop smoking invitation first short message service text message
9OOB1	Stop smoking invitation second short message service text message
9OOB2	Stop smoking invitation third short message service text message
9OOZ.	Stop smoking monitor admin.NOS
E023.	Nicotine withdrawal
E251.	Tobacco dependence
E2510	Tobacco dependence, unspecified
E2511	Tobacco dependence, continuous
E2512	Tobacco dependence, episodic
E2513	Tobacco dependence in remission
E251z	Tobacco dependence NOS
Eu17.	[X]Mental and behavioural disorder due to use of tobacco
Eu170	[X]Mental and behavioural disorders due to use of tobacco: acute intoxication
Eu171	[X]Mental and behavioural disorders due to use of tobacco: harmful use
Eu172	[X]Mental and behavioural disorders due to use of tobacco: dependence syndrome
Eu173	[X]Mental and behavioural disorders due to use of tobacco: withdrawal state
Eu174	[X]Mental and behavioural disorders due to use of tobacco: withdrawal state with delirium
Eu175	[X]Mental and behavioural disorders due to use of tobacco: psychotic disorder
Eu176	[X]Mental and behavioural disorders due to use of tobacco: amnesic syndrome
Eu177	[X]Mental and behavioural disorders due to use of tobacco: residual and late-onset psychotic disorder
Eu17y	[X]Mental and behavioural disorders due to use of tobacco: other mental and behavioural disorders
Eu17z	[X]Mental and behavioural disorders due to use of tobacco: unspecified mental and behavioural disorder
H3101	Smokers' cough
J0364	Tobacco deposit on teeth
J0873	Leukokeratosis nicotina palati
SMC..	Toxic effect of tobacco and nicotine
ZV116	[V]Personal history of tobacco abuse
ZV4K0	[V]Tobacco use
ZV6D8	[V]Tobacco abuse counselling

## Sheet: Hypertension
code	description
G2…	Hypertensive disease				Source
G20..	Essential hypertension				QOF Business rules v24
G200.	Malignant essential hypertension				https://www.pcc-cic.org.uk/article/qof-business-rules-v240
G201.	Benign essential hypertension
G202.	Systolic hypertension
G203.	Diastolic hypertension
G20z.	Essential hypertension NOS
G24..	Secondary hypertension
G240.	Secondary malignant hypertension
G2400	Secondary malignant renovascular hypertension
G240z	Secondary malignant hypertension NOS
G241.	Secondary benign hypertension
G2410	Secondary benign renovascular hypertension
G241z	Secondary benign hypertension NOS
G244.	Hypertension secondary to endocrine disorders
G24z.	Secondary hypertension NOS
G24z0	Secondary renovascular hypertension NOS
G24z1	Hypertension secondary to drug
G24zz	Secondary hypertension NOS
G2y..	Other specified hypertensive disease
G2z..	Hypertensive disease NOS
Gyu2.	[X]Hypertensive diseases
Gyu20	[X]Other secondary hypertension
G21..	Hypertensive heart disease
G210.	Malignant hypertensive heart disease
G2101	Malignant hypertensive heart disease with congestive cardiac failure
G210z	Malignant hypertensive heart disease NOS
G211.	Benign hypertensive heart disease
G2111	Benign hypertensive heart disease with congestive cardiac failure
G211z	Benign hypertensive heart disease NOS
G21z.	Hypertensive heart disease NOS
G21z0	Hypertensive heart disease NOS without congestive cardic failure
G21z1	Hypertensive heart disease NOS with congestive cardiac failure
G21zz	Hypertensive heart disease NOS
G22..	Hypertensive renal disease
G220.	Malignant hypertensive renal disease
G221.	Benign hypertensive renal disease
G222.	Hypertensive renal disease with renal failure
G22z.	Hypertensive renal disease NOS
G23..	Hypertensive heart and renal disease
G230.	Malignant hypertensive heart and renal disease
G231.	Benign hypertensive heart and renal disease
G232.	Hypertensive heart and renal disease with (congestive) heart failure
G233.	Hypertensive heart and renal disease with renal failure
G234.	Hypertensive heart and renal disease with both (congestive) heart failure and renal failure
G23z.	Hypertensive heart and renal disease NOS
G25..	Stage 1 hypertension (NICE - National Institute for Health and Clinical Excellence 2011)
G250.	Stage 1 hypertension (NICE 2011) without evidence of end organ damage
G251.	Stage 1 hypertension (NICE 2011) with evidence of end organ damage
G26..	Severe hypertension (NICE - National Institute for Health and Clinical Excellence 2011)
G27..	Hypertension resistant to drug therapy
G28..	Stage 2 hypertension (NICE - National Institute for Health and Clinical Excellence 2011)

## Sheet: BMI obesity
code	description
22A5.	O/E - obese							Source
22K5.	Body mass index 30+ - obesity							https://clinicalcodes.rss.mhs.man.ac.uk/medcodes/article/6/
22K7.	Body mass index 40+ - severely obese							Effect of financial incentives on incentivised and non-incentivised clinical activities: longitudinal analysis of data from the UK Quality and Outcomes Framework. British Medical Journal, doi: 10.1136/bmj.d3590
C380.	Obesity							and
C3800	Obesity due to excess calories							https://clinicalcodes.rss.mhs.man.ac.uk/medcodes/article/7/
C3801	Drug-induced obesity							Can analyses of electronic patient records be independently and externally validated? The effect of statins on the mortality of patients with Ischaemic heart disease: a cohort study with nested case-control analysis. BMJ Open, doi: doi:10.1136/bmjopen-2014-004952
C3802	Extreme obesity with alveolar hypoventilation							and
C3803	Morbid obesity							https://clinicalcodes.rss.mhs.man.ac.uk/medcodes/article/17/
C3804	Central obesity							Exposure to sodium channel-inhibiting drugs and cancer survival: protocol for a cohort study using the QResearch primary care database. BMJ Open,
C3805	Generalised obesity
C3806	Adult-onset obesity
C3807	Lifelong obesity
C3808	Childhood obesity
1444	H/O: obesity
66C..	Obesity monitoring
66C1.	Initial obesity assessment
66C2.	Follow-up obesity assessment
66C4.	Has seen dietician - obesity
66C5.	Treatment of obesity changed
66C6.	Treatment of obesity started
66C7.	Treatment of obesity stopped
66CE.	Reason for obesity therapy - occupational
66CL.	Risk to health associated with overweight and obesity, at no increased risk
66CM.	Risk to health associated with overweight and obesity, at increased risk
66CN.	Risk to health associated with overweight and obesity, at high risk
66CP.	Risk to health associated with overweight and obesity, at very high risk
66CQ.	Intervention for risk to health associated with overweight and obesity, general advice on healthy weight and lifestyle
66CR.	Intervention for risk to health associated with overweight and obesity, advice about diet and physical activity
66CS.	Intervention for risk to health associated with overweight and obesity, advice about diet and physical activity, consider drugs
66CT.	Intervention for risk to health associated with overweight and obesity, advice about diet and physical activity, consider drugs, consider surgery
66CW.	Unsuitable for weight management programme
66CX.	Obesity multidisciplinary case review
66CZ.	Obesity monitoring NOS
66Cb.	Intensive weight management programme commenced
66Cc.	Intensive weight management programme ended
66Cd.	Intensive weight management programme declined
C38z0	Simple obesity NOS
9OK..	Obesity monitoring admin.
9OK1.	Attends obesity monitoring
9OK2.	Refuses obesity monitoring
9OK3.	Obesity monitoring default
9OK4.	Obesity monitoring 1st letter
9OK5.	Obesity monitoring 2nd letter
9OK6.	Obesity monitoring 3rd letter
9OK7.	Obesity monitoring verbal inv.
9OK8.	Obesity monitor phone invite
9OK9.	Obesity monitoring deleted
9OKA.	Obesity monitoring check done
9OKZ.	Obesity monitoring admin.NOS
C38y0	Obesity hypoventilation syndrome
ZV653	[V]Dietary counselling in obesity
8CV7.	Anti-obesity drug therapy commenced
8CT5.	Anti-obesity drug therapy discontinued
8T11.	Referral to multidisciplinary obesity clinic
9hN..	Exception reporting: obesity quality indicators
9hN0.	Excepted from obesity quality indicators: patient unsuitable
9hN1.	Excepted from obesity quality indicators: informed dissent
38Qb.	National Obesity Observatory Standard Evaluation Framework for weight management interventions - participant satisfaction with intervention

## Sheet: Ischaemic stroke
code	description
G63y.	Other precerebral artery occlusion
G63y0	Cerebral infarction due to thrombosis of precerebral arteries
G63y1	Cerebral infarction due to embolism of precerebral arteries
G64..	Cerebral arterial occlusion
G641.	Cerebral embolism
G640.	Cerebral thrombosis
G6400	Cerebral infarction due to thrombosis of cerebral arteries
G6410	Cerebral infarction due to embolism of cerebral arteries
G64z.	Cerebral infarction NOS
G64z0	Brainstem infarction
G64z1	Wallenberg syndrome
G64z2	Left sided cerebral infarction
G64z3	Right sided cerebral infarction
G64z4	Infarction of basal ganglia
G6W..	Cerebral infarction due to unspecified occl/stenosis of precerebral arteries
Gyu6G	Cerebral infarction due to unspecified occl/stenosis of precerebral arteries
G6X..	Cerebral infarction due to unspecified occl/stenosis of cerebral arteries
Gyu63	Cerebral infarction due to unspecified occl/stenosis of cerebral arteries
G6760	Cerebral infarction due to cerebral venous thrombosis, non pyogenic
Gyu64	Other cerebral infarction

## Sheet: Parkinson's disease
code	description
F12..	Parkinson's disease
F120.	Paralysis agitans
F12z.	Parkinson's disease NOS
147F.	History of Parkinson's disease

## Sheet: MND
code	description
F152.	Motor Neurone Disease
F1520	Amyotrophic lateral sclerosis
F1521	Progressive Muscular Atrophy. Duchenne Aran muscular atrophy.
F1522	Progressive bulbar palsy
F1523	Pseudobulbar Palsy
F1524	Primary lateral sclerosis
F152z	Motor Neurone Disease NOS
dx1..	Riluzole
dx11.	Riluzole 50mg tablets
dx12.	Rilutek 50mg tablets
7Q041	Amyotrophic lateral sclerosis drugs Band 1
F15..	Anterior horn cell disease
F15y.	Other anterior horn cell disease
F15z.	Anterior horn cell disease NOS

## Sheet: Alcohol dependence
code	description
1366.	Very heavy drinker - >9u/day
136Q.	Very heavy drinker
136T.	harmful alcohol use		Source
1462.	H/O: alcoholism		https://clinicalcodes.rss.mhs.man.ac.uk/medcodes/article/58/
1B1c.	Alcohol induced hallucinations		Drug therapy for alcohol dependence in primary care in the UK: A Clinical Practice Research Datalink study. PLoS ONE, http://dx.doi.org/10.1371/journal.pone.0173272
66e0.	alcohol abuse monitoring		and
7P221	Delivery of rehabilitation for alcohol addiction		https://clinicalcodes.rss.mhs.man.ac.uk/medcodes/article/41/
8BA8.	alcohol detoxification
8CAv.	advised to contact primary care alcohol worker
8G32.	Aversion therapy - alcoholism
8H35.	admitted to alcohol detoxification centre
8HkG.	Referral to specialist alcohol treatment service
8IAF.	brief intervention for excessive alcohol consumptn declined
8IAJ.	declined referral to specialist alcohol treatment service
8IAt.	Extended intervention for excessive alcohol consumption declined
9k1B.	Extended intervention for excessive alcohol consumption completed
9NN2.	Under care of community alcohol team
C1505	Alcohol-induced pseudo-Cushing's syndrome
E01..	Alcoholic psychoses
E010.	Alcohol withdrawal delirium
E0110	Korsakov's alcoholic psychosis
E0111	Korsakov's alcoholic psychosis with peripheral neuritis
E0112	Wernicke-Korsakov syndrome
E011z	Alcohol amnestic syndrome NOS
E013.	Alcohol withdrawal hallucinosis
E014.	pathological alcohol intoxication
E015.	Alcoholic paranoia
E01y.	Other alcoholic psychosis
E01y0	Alcohol withdrawal syndrome
E01yz	Other alcoholic psychosis NOS
E01z.	Alcoholic psychosis NOS
E23..	Alcohol dependence syndrome
E230.	Acute alcoholic intoxication in alcoholism
E2300	Acute alcoholic intoxication; unspecified; in alcoholism
E2301	Continuous acute alcoholic intoxication in alcoholism
E2302	Episodic acute alcoholic intoxication in alcoholism
E2303	Acute alcoholic intoxication in remission; in alcoholism
E230z	Acute alcoholic intoxication in alcoholism NOS
E231.	Chronic alcoholism
E2310	Unspecified chronic alcoholism
E2311	Continuous chronic alcoholism
E2312	Episodic chronic alcoholism
E2313	Chronic alcoholism in remission
E231z	Chronic alcoholism NOS
E23z.	Alcohol dependence syndrome NOS
E2503	nondependent alcohol abuse in remission
Eu10.	[X]Mental and behavioural disorders due to use of alcohol
Eu101	[x]mental and behav dis due to use of alcohol: harmful use
Eu102	[X]Mental and behavioural disorders due to use of alcohol: dependence syndrome
Eu103	[X]Mental and behavioural disorders due to use of alcohol: withdrawal state
Eu104	[X]Mental and behavioural disorders due to use of alcohol: withdrawal state with delirium
Eu105	[X]Mental and behavioural disorders due to use of alcohol: psychotic disorder
Eu108	[X]Alcohol withdrawal-induced seizure
Eu10y	[X]Mental and behavioural disorders due to use of alcohol: other mental and behavioural disorders
Eu10z	[X]Mental and behavioural disorders due to use of alcohol: unspecified mental and behavioural disord
F11x0	Cerebral degeneration due to alcoholism
F1440	Cerebellar ataxia due to alcoholism
F25B.	Alcohol-induced epilepsy
F375.	Alcoholic polyneuropathy
F3941	Alcoholic myopathy
G555.	Alcoholic cardiomyopathy
G8523	Oesophageal varices in alcoholic cirrhosis of the liver
J610.	Alcoholic fatty liver
J611.	Acute alcoholic hepatitis
J612.	Alcoholic cirrhosis of liver
J6120	Alcoholic fibrosis and sclerosis of liver
J613.	Alcoholic liver damage unspecified
J6130	Alcoholic hepatic failure
J617.	Alcoholic hepatitis
J6170	Chronic alcoholic hepatitis
J6710	Alcohol-induced chronic pancreatitis
SLH3.	Alcohol deterrent poisoning
SM001	denatured alcohol causing toxic effect
U60H3	[X]Alcohol deterrents causing adverse effects in therapeutic use
Z191.	alcohol detoxification
Z1911	alcohol withdrawal regime
Z1912	alcohol reduction programme
ZR1E.	ads - alcohol dependence scale
ZV113	[V]Personal history of alcoholism

## Sheet: Substance misuse
code	description
13c..	Drug user
13c0.	Injecting drug user
13c1.	Intravenous drug user				Codes from list not included (codes not present on Read Code Browser)
13c3.	Intramuscular drug user				Z1921	Drug withdrawal regime
13c4.	Intranasal drug user				Z1Q6.	Substitute prescribing
13c5.	Substance misuse increased				Z1Q62	Heroin maintenance
13c6.	Substance misuse decreased				Z1Q63	Dexamphetamine maintenance
13c7.	Current drug user				Z416.	Substance abuse counselling
13c8.	Reduced drugs misuse				ZG232	Advice on drugs of addiction
13c9.	Subcutaneous drug user				ZR3Z.	Cocaine abuse assessment profile
13cA.	Smokes drugs				ZRBK.	DAST - Drug abuse screening test
13cB.	Misuses drugs orally				ZRk7.	SODQ - Severity of opiate dependence questionnaire
13cC.	Continuous use of drugs				ZRl..	SUDDS - Substance use disorder diagnostic schedule
13cD.	Episodic use of drugs				ZRVn.	MAP - Maudsley addiction profile
13cE.	Prolonged high dose use of cannabis				E25..	Nondependent abuse of drugs
13cF.	Preoccupied with substance misuse				Eu172	[X]Mental and behav dis due to use tobacco: dependence syndr
13cH.	Persistent substance misuse				Eu173	[X]Mental and behav dis due to use tobacco: withdrawal state
13cJ.	Previously injecting drug user
13cM.	Substance misuse
146C.	Failed heroin detoxification				Source
146F.	H/O: drug abuse				https://clinicalcodes.rss.mhs.man.ac.uk/medcodes/article/55/
1T…	History of substance misuse				Unnatural mortality in epilepsy: cohort studies conducted in two UK population-based databases (submitted)
1T0..	H/O heroin misuse
1T00.	H/O daily heroin misuse
1T01.	H/O weekly heroin misuse
1T02.	Previous history of heroin misuse
1T03.	H/O infrequent heroin misuse
1T1..	H/O methadone misuse
1T10.	H/O daily methadone misuse
1T11.	H/O weekly methadone misuse
1T12.	H/O infrequent methadone misuse
1T13.	Previous history of methadone misuse
1T2..	H/O ecstasy misuse
1T20.	H/O daily ecstasy misuse
1T21.	H/O weekly ecstasy misuse
1T22.	H/O infrequent ecstasy misuse
1T23.	Previous history of ecstasy misuse
1T3..	H/O benzodiazepine misuse
1T30.	H/O daily benzodiazepine misuse
1T31.	H/O weekly benzodiazepine misuse
1T32.	H/O infrequent benzodiazepine misuse
1T33.	Previous history of benzodiazepine misuse
1T4..	H/O amphetamine misuse
1T40.	H/O daily amphetamine misuse
1T41.	H/O weekly amphetamine misuse
1T42.	H/O infrequent amphetamine misuse
1T43.	Previous history of amphetamine misuse
1T5..	H/O cocaine misuse
1T50.	H/O daily cocaine misuse
1T51.	H/O weekly cocaine misuse
1T52.	H/O infrequent cocaine misuse
1T53.	Previous history of cocaine misuse
1T6..	H/O crack cocaine misuse
1T60.	H/O daily crack cocaine misuse
1T61.	H/O weekly crack cocaine misuse
1T62.	H/O infrequent crack cocaine misuse
1T63.	Previous history of crack cocaine misuse
1T7..	H/O hallucinogen misuse
1T73.	Previous history of hallucinogen misuse
1T8..	H/O cannabis misuse
1T80.	H/O daily cannabis misuse
1T81.	H/O weekly cannabis misuse
1T82.	H/O infrequent cannabis misuse
1T83.	Previous history of cannabis misuse
1T9..	H/O solvent misuse
1T90.	H/O daily solvent misuse
1T91.	H/O weekly solvent misuse
1T92.	H/O infrequent solvent misuse
1T93.	Previous history of solvent misuse
1TA..	H/O barbiturate misuse
1TA3.	Previous history of barbiturate misuse
1TB..	H/O major tranquilliser misuse
1TB0.	H/O daily major tranquilliser misuse
1TC..	H/O anti-depressant misuse
1TC0.	H/O daily anti-depressant misuse
1TC3.	Previous history of anti-depressant misuse
1TD..	H/O opiate misuse
1TD0.	H/O daily opiate misuse
1TD1.	H/O weekly opiate misuse
1TD2.	H/O infrequent opiate misuse
1TD3.	Previous history of opiate misuse
1TE..	Uses heroin on top of substitution therapy
1TF..	Does not use heroin on top of substitution therapy
1V…	Drug misuse behaviour
1V0..	Misuses drugs
1V00.	Occasional drug user
1V01.	Long-term drug misuser
1V02.	Poly-drug misuser
1V07.	Notified addict
1V08.	Smokes drugs in cigarette form
1V09.	Smokes drugs through a pipe
1V0A.	Chases the dragon
1V0B.	Sniffs drugs
1V0C.	Drug addict
1V0E.	Health problem secondary to drug misuse
1V22.	Age at starting drug misuse
1V26.	Misused drugs in past
1V35.	Shares drug equipment
1V38.	Sharing of drug injecting equipment
1V6..	Drug-related offending behaviour
1V63.	Possession of drugs
1V64.	Illicit drug use
1V65.	Heroin misuse
1V66.	Ecstasy misuse
677T.	Substance misuse structured counselling
7P220	Delivery of rehabilitation for drug addiction
8AA..	Drug abuse monitoring
8B23.	Drug addiction therapy
8B2N.	Drug addiction detoxification therapy - methadone
8B2P.	Drug addiction maintenance therapy - methadone
8B2Q.	Drug addiction maintenance therapy - buprenorphine
8B2R.	Drug addiction detoxification therapy - buprenorphine
8B2S.	Opioid agonist substitution therapy
8B2T.	Opioid antagonist therapy
8BAd.	Opiate dependence detoxification
8BAo.	Benzodiazepine dependence detoxification
8BAW.	Drug dependence self detoxification
8BAX.	Drug dependence home detoxification
8H7x.	Referral to drug abuse counsellor
8Hh1.	Self referral to substance misuse service
8HkF.	Referral to substance misuse service
8Hq..	Admission to substance misuse detoxification centre
9G2..	Drug addiction notification
9G21.	Drug addict notific to CMO
9G22.	Drug addict re-notific due
9G23.	Drug addict re-notif to CMO
9G24.	Drug addict-notify local SMR22
9G2Z.	Drug addiction notif NOS
9HC..	Substance misuse monitoring
9HC1.	Follow up substance misuse assessment
9HC2.	Substance misuse clinical management plan agreed
9HC3.	Substance misuse clinical management plan reviewed
9HC4.	Substance misuse treatment withdrawn
9HC5.	Substance misuse treatment programme completed
9HC6.	Substance misuse treatment declined
9K4..	SMR25a drug misuse initial assessment form
9k5..	Drug misuse - enhanced services administration
9k50.	Drug misuse - enhanced service completed
9k51.	Shared care drug misuse treatment - enhanced services admin
9k52.	Drug misuse treatment primary care - enhanced services admin
9k53.	Pharmacy attended for drug misuse - enhanced services admin
9kS..	Drug misuse assessment declined - enhanced services administ
9N1yJ	Seen in drug misuse clinic
9N4i.	DNA - Did not attend substance misuse clinic
9NdN.	Declined consent for notification of drug misuse
9No5.	Seen in substance misuse clinic
9s…	Drug misuse clinic administration
E24..	Drug dependence
E240.	Opioid type drug dependence
E2400	Unspecified opioid dependence
E2401	Continuous opioid dependence
E2402	Episodic opioid dependence
E2403	Opioid dependence in remission
E240z	Opioid drug dependence NOS
E241.	Librium dependence
E242.	Cocaine type drug dependence
E2420	Cocaine dependence; unspecified
E2421	Cocaine dependence; continuous
E2422	Cocaine dependence; episodic
E2423	Cocaine dependence in remission
E242z	Cocaine drug dependence NOS
E243.	Cannabis type drug dependence
E2430	Cannabis dependence; unspecified
E2431	Cannabis dependence; continuous
E2432	Cannabis dependence; episodic
E2433	Cannabis dependence in remission
E243z	Cannabis drug dependence NOS
E244.	Amphetamine or other psychostimulant dependence
E2440	Amphetamine or psychostimulant dependence; unspecified
E2441	Amphetamine or psychostimulant dependence; continuous
E2442	Amphetamine or psychostimulant dependence; episodic
E2443	Amphetamine or psychostimulant dependence in remission
E244z	Amphetamine or psychostimulant dependence NOS
E245.	Hallucinogen dependence
E2450	Hallucinogen dependence; unspecified
E2451	Hallucinogen dependence; continuous
E2452	Hallucinogen dependence; episodic
E2453	Hallucinogen dependence in remission
E245z	Hallucinogen dependence NOS
E246.	Glue sniffing dependence
E2460	Glue sniffing dependence; unspecified
E2461	Glue sniffing dependence; continuous
E2462	Glue sniffing dependence; episodic
E2463	Glue sniffing dependence in remission
E246z	Glue sniffing dependence NOS
E2471	Other specified drug dependence; continuous
E2472	Other specified drug dependence; episodic
E2473	Other specified drug dependence in remission
E248.	Combined opioid with other drug dependence
E2480	Combined opioid with other drug dependence; unspecified
E2481	Combined opioid with other drug dependence; continuous
E2482	Combined opioid with other drug dependence; episodic
E2483	Combined opioid with other drug dependence in remission
E248z	Combined opioid with other drug dependence NOS
E249.	Combined drug dependence; excluding opioids
E2490	Combined drug dependence; excluding opioid; unspecified
E2491	Combined drug dependence; excluding opioid; continuous
E2492	Combined drug dependence; excluding opioid; episodic
E2493	Combined drug dependence; excluding opioid; in remission
E249z	Combined drug dependence; excluding opioid; NOS
E24A.	Ecstasy type drug dependence
E24z.	Drug dependence NOS
E252.	Nondependent cannabis abuse
E2520	Nondependent cannabis abuse; unspecified
E2521	Nondependent cannabis abuse; continuous
E2522	Nondependent cannabis abuse; episodic
E2523	Nondependent cannabis abuse in remission
E252z	Nondependent cannabis abuse NOS
E253.	Nondependent hallucinogen abuse
E2530	Nondependent hallucinogen abuse; unspecified
E2531	Nondependent hallucinogen abuse; continuous
E2532	Nondependent hallucinogen abuse; episodic
E2533	Nondependent hallucinogen abuse in remission
E253z	Nondependent hallucinogen abuse NOS
E254.	Nondependent hypnotic or anxiolytic abuse
E2540	Nondependent hypnotic or anxiolytic abuse; unspecified
E2541	Nondependent hypnotic or anxiolytic abuse; continuous
E2542	Nondependent hypnotic or anxiolytic abuse; episodic
E2543	Nondependent hypnotic or anxiolytic abuse in remission
E254z	Nondependent hypnotic or anxiolytic abuse NOS
E255.	Nondependent opioid abuse
E2550	Nondependent opioid abuse; unspecified
E2551	Nondependent opioid abuse; continuous
E2552	Nondependent opioid abuse; episodic
E2553	Nondependent opioid abuse in remission
E255z	Nondependent opioid abuse NOS
E256.	Nondependent cocaine abuse
E2560	Nondependent cocaine abuse; unspecified
E2561	Nondependent cocaine abuse; continuous
E2562	Nondependent cocaine abuse; episodic
E2563	Nondependent cocaine abuse in remission
E256z	Nondependent cocaine abuse NOS
E257.	Nondependent amphetamine or other psychostimulant abuse
E2570	Nondependent amphetamine/psychostimulant abuse; unspecified
E2571	Nondependent amphetamine/psychostimulant abuse; continuous
E2572	Nondependent amphetamine or psychostimulant abuse; episodic
E2573	Nondependent amphetamine/psychostimulant abuse in remission
E257z	Nondependent amphetamine or psychostimulant abuse NOS
E258.	Nondependent antidepressant type drug abuse
E258z	Nondependent antidepressant type drug abuse NOS
E259.	Nondependent mixed drug abuse
E2590	Nondependent mixed drug abuse; unspecified
E2591	Nondependent mixed drug abuse; continuous
E2592	Nondependent mixed drug abuse; episodic
E2593	Nondependent mixed drug abuse in remission
E2594	Misuse of prescription only drugs
E259z	Nondependent mixed drug abuse NOS
E25y.	Nondependent other drug abuse
E25y0	Nondependent other drug abuse; unspecified
E25y1	Nondependent other drug abuse; continuous
E25y2	Nondependent other drug abuse; episodic
E25y3	Nondependent other drug abuse in remission
E25yz	Nondependent other drug abuse NOS
E25z.	Misuse of drugs NOS
E29y5	Other adjustment reaction with withdrawal
Eu112	[X]Mental and behav dis due to use opioids: dependence syndr
Eu113	[X]Mental and behav dis due to use opioids: withdrawal state
Eu114	[X]Men & behav dis due opioid: withdrawl state with delirium
Eu115	[X]Mental & behav dis due to use opioids: psychotic disorder
Eu116	[X]Mental and behav dis due to use opioids: amnesic syndrome
Eu117	[X]Men & beh dis due opioids: resid & late-onset psychot dis
Eu11y	[X]Men & behav dis due to use opioids: oth men & behav dis
Eu11z	[X]Ment & behav dis due use opioids: unsp ment & behav dis
Eu12.	[X]Mental and behavioural disorders due to use cannabinoids
Eu120	[X]Mental & behav dis due cannabinoids: acute intoxication
Eu121	[X]Mental and behav dis due to use cannabinoids: harmful use
Eu122	[X]Mental and behav dis due to cannabinoids: dependence synd
Eu123	[X]Mental and behav dis due cannabinoids: withdrawal state
Eu125	[X]Mental & behav dis due to cannabinoids: psychotic disordr
Eu126	[X]Mental and behav dis due to use cannabinoids: amnesic syn
Eu127	[X]Mnt/bh dis due cannabinds: resid & late-onset psychot dis
Eu12y	[X]Men/behav dis due to use cannabinoids: oth men/behav disd
Eu12z	[X]Ment/behav dis due use cannabinoids: unsp ment/behav disd
Eu13.	[X]Mental and behavioural dis due use sedatives/hypnotics
Eu130	[X]Mental & behav dis due seds/hypntcs: acute intoxication
Eu131	[X]Mental and behav dis due to use seds/hypntcs: harmful use
Eu132	[X]Mental and behav dis due to seds/hypntcs: dependence synd
Eu133	[X]Mental and behav dis due seds/hypntcs: withdrawal state
Eu134	[X]Men & beh dis due seds/hypns: withdrwl state wth delirium
Eu135	[X]Mental & behav dis due to seds/hypntcs: psychotic disordr
Eu14.	[X]Mental and behavioural disorders due to use of cocaine
Eu140	[X]Mental & behav dis due to use cocaine: acute intoxication
Eu141	[X]Mental and behav dis due to use of cocaine: harmful use
Eu142	[X]Mental and behav dis due to use cocaine: dependence syndr
Eu143	[X]Mental and behav dis due to use cocaine: withdrawal state
Eu145	[X]Mental & behav dis due to use cocaine: psychotic disorder
Eu147	[X]Men & beh dis due cocaine: resid & late-onset psychot dis
Eu15.	[X]Mental & behav disorder due other stimulants inc caffein
Eu150	[X]Mnt/beh dis due oth stim inc caffein: acute intoxication
Eu151	[X]Ment/behav dis due to use oth stims inc caff: harmful use
Eu152	[X]Mental and behav dis oth stim inc caffein: dependnce synd
Eu153	[X]Mnt/behav dis other stimlnts inc caffeine: withdrwl state
Eu155	[X]Mental/behav dis oth stims inc caffeine: psychotic dis
Eu157	[X]Mnt/bh dis oth stm inc caffne resid/late-onset psycht dis
Eu15z	[X]Ment/beh dis oth stims inc caffeine: unsp ment/behav disd
Eu16.	[X]Mental and behavioural disorders due to use hallucinogens
Eu160	[X]Mental & behav dis due hallucinogens: acute intoxicatn
Eu161	[X]Mental and behav dis due to use hallucinogens: harmfl use
Eu162	[X]Mental and behav dis due to hallucinogens: dependence syn
Eu163	[X]Mental and behav dis due hallucinogens: withdrawal state
Eu165	[X]Mental & behav dis due to hallucinogens: psychotic disord
Eu167	[X]Mnt/bh dis due hallucngns: resid & late-onset psychot dis
Eu16z	[X]Ment/behav dis due use hallucinogens: unsp ment/behav dis
Eu18.	[X]Mental & behav disorders due to use of volatile solvents
Eu180	[X]Mental & behav dis due vol solvents: acute intoxication
Eu181	[X]Mental and behav dis due volatile solvents: harmful use
Eu182	[X]Mental and behav dis due to vol solvents: dependence synd
Eu182	[X]Drug addiction - solvent
Eu184	[X]Men & beh dis vol solvents: withdrawal state wth delirium
Eu185	[X]Mental & behav dis due to vol solvents: psychotic disordr
Eu18z	[X]Ment/behav dis due use vol solvents: unsp ment/behav dis
Eu19.	[X]Men & behav disorder multiple drug use/psychoactive subst
Eu190	[X]Mental/behav dis multi drg use/psychoac subs: acute intox
Eu191	[X]Mental and behav dis mlti drg/oth psychoa sbs: harmfl use
Eu192	[X]Mental and behav dis mlti/oth psych sbs: dependence syndr
Eu193	[X]Mental and behav dis mlti/oth psychoa sbs: withdrwl state
Eu194	[X]Mnt/bh dis mlti drg use/oth psy sbs: wthdr state + dlrium
Eu195	[X]Ment/behav dis mlti drug use/oth psyc sbs: psychotc dis
Eu196	[X]Mental/behav dis multi drg use/oth psy sbs: amnesic syndr
Eu197	[X]Men/beh dis mlt drg use/oth subs: resid/late psychot dis
Eu19y	[X]Men/beh dis mlt drg use/oth psy sbs: oth men & behav dis
Eu19z	[X]Ment/beh dis multi drug use/oth psy sbs unsp mnt/beh dis
Eu1A.	[X]Mental and behavioural disorders due use of crack cocaine
Eu1A0	[X]Ment behav dis due use crack cocaine: acute intoxication
Eu1A1	[X]Mental behav disorders due use crack cocaine: harmful use
Eu1A2	[X]Mental behav disorders due use crack cocaine: depend synd
Eu1A3	[X]Mental behav disord due crack cocaine: withdrawal state
Eu1A5	[X]Mental behav disord due crack cocaine: psychotic disorder
Eu1Az	[X]Ment behav dis due crack cocaine: unsp ment and behav dis
Eu55.	[X]Abuse of non-dependence-producing substances
L183.	Drug dependence in pregnancy; childbirth and the puerperium
L1831	Drug dependence during pregnancy - baby delivered
L1833	Drug dependence during pregnancy - baby not yet delivered
L183z	Drug dependence during pregnancy/childbirth/puerperium NOS
ZV114	[V]Personal history of psychoactive substance abuse
ZV115	[V]Personal history of drug abuse by injection

## Sheet: Heart failure
code	description
662f.	New York Heart Association classification - class I								Source
662g.	New York Heart Association classification - class II								QOF Business rules v24
662h.	New York Heart Association classification - class III								https://www.pcc-cic.org.uk/article/qof-business-rules-v240
662i.	New York Heart Association classification - class IV
G1yz1	Rheumatic left ventricular failure
G58..	Heart failure									QOF Codes excluded from the list:
G580.	Congestive heart failure									662G.	Hypertensive treatm.changed
G5800	Acute congestive heart failure									662H.	Hypertension treatm.stopped
G5801	Chronic congestive heart failure
G5802	Decompensated cardiac failure
G5803	Compensated cardiac failure
G5804	Congestive heart failure due to valvular disease
G581.	Left ventricular failure
G5810	Acute left ventricular failure
G582.	Acute heart failure
G583.	Heart failure with normal ejection fraction
G584.	Right ventricular failure
G58z.	Heart failure NOS

## Sheet: Atrial fibrillation
code	description
G573.	Atrial fibrillation and flutter					Source
G5730	Atrial fibrillation					QOF Business rules v24
G5731	Atrial flutter					https://www.pcc-cic.org.uk/article/qof-business-rules-v240
G5732	Paroxysmal atrial fibrillation
G5733	Non-rheumatic atrial fibrillation
G5734	Permanent atrial fibrillation
G5735	Persistent atrial fibrillation
G573z	Atrial fibrillation and flutter NOS

[truncated: 10 more sheets: Peripheral aterial disease, Rheumatoid arthritis, Depression, Osteoporosis, Hypothyroidism, Cancer, Epilepsy, CKD Stage 3, CKD Stage 4, CKD stage 5]
